# Supplementary material for: Genetic Landscape of Hearing Loss in Brazilian Patients Reveals Population‐Specific Variants and Clinical Correlations
Source: Clin Genet. 2026 Jun 3;110(2):210–26. doi: 10.1111/cge.70186 (PMC13327172; doi:10.1111/cge.70186)
Supplement: Supplementary file 1 — Table S1: Comprehensive data on candidate, resolved, and inconclusive variants, alongside the clinical features of the subjects carrying them. Classification of all variants associated with resolved, candidate, and inclusive cases, including information regarding ClinGen curation of each gene and ACMG classification of the variants. Novel variants are underlined. Alleged IP refers to the presumed inheritance pattern before molecular diagnosis. DVD: Deafness Variation Database, NSHL: Non‐syndromic hearing loss, P: Pathogenic, LP: Likely Pathogenic, VUS: Variant of Unknown Significance, N/A: not available, Zyg.: Zygosity, HET: heterozygous, HOM: homozygous, Pathogen.: ACMG Classification regarding pathogenicity; * cases with more than one candidate variant, # cases also monoallelic to GJB2 recessive variants. [file CGE-110-210-s001.xlsx]

## Sheet: legend
Table S1	Comprehensive data on candidate, resolved, and inconclusive variants, alongside the clinical features of the subjects carrying them. Classification of all variants associated with resolved, candidate, and inclusive cases, including information regarding ClinGen curation of each gene and ACMG classification of the variants. Novel variants are underlined.“Alleged IP” refers to the presumed inherita…
	Legend:
	DVD: Deafness Variation Database
	NSHL: Non-syndromic hearing loss
	P: Pathogenic
	LP: Likely Pathogenic
	VUS: Variant of Unknown Significance
	N/A: not available
	Zyg.: Zygosity
	HET: heterozygous
	HOM: homzygous
	Pathogen.: ACMG Classification regarding pathogenicity
	* cases with more than one candidate variant
	# cases also monoallelic to GJB2 recessive variants

## Sheet: Table S1
ClinVar, DVD, dbSNP	OMIM ClinGen Curation	Genomic position (GRCh37)	Base change	Amino Acid change	exon on/ intron	Zyg.	GnomAD (Aggregated)/ AbraOM	ClinVar, DVD, dbSNP	Aggregated Score (Franklin)	PMID	Pathogen.	ACMG criteria	Case ID	Syndromic	Alleged IP	Cons.	Phenotype	Family History/ Segregation	Resolved?
MYO7A	DFNA11 #601317	11:76922215	c.6070C>T	p.(Arg2024*)	exon 45	HET	N/A, N/A	P, P, rs111033198	-	29416772 22135276 30459346	P	PVS1, PM3_str, PM2, PP4	31	prepuberal RP	n.a.	no	prelingual stable profound	no/-	yes
NM_000260.4	USHIB #276900	11:76909541-76909666	EX34 Del	-	exon 34	HET	N/A, N/A	N/A, N/A, N/A	-	-	VUS	[0.55] 1A, 2B, 2E, 3A, 4E
	DFNB2 #600060	11:76919823	c.6026C>A	p.(Ala2009Asp)	exon 44	HET	0.000013, N/A	P/LP/VUS, VUS, rs1173853484	0.86	38189974 34948090	VUS	PM2_sup, PP3_mod, PM3_sup	33	N/A	AR	no	prelingual profound	yes/-	inconclusive monoalellic?
	Definitive NSHL-AD Usher S. 1 -AR	11:76883786-76883799	c.1798-7_1800delinsATCGGCTGCT	-	intron 15-exon 16	HET	N/A, N/A	P/LP, LP, N/A	-	-	LP	PVS1_str, PM2, PM3	50	Below the RP clinical manifestation age, affected older brother has peripheral vision impairment complaint	AR	no	prelingual stable profound	yes/yes	yes
		11:76909587	c.4489G>C	p.(Gly1497Arg)	exon 34	HET	N/A, N/A	P/LP/U, P, rs751769391	0.986	30459346 27460420	P	PM3_str, PM2_sup, PP3_str
		11:76891511	c.2678C>A	p.(Ala893Asp)	exon 22	HET	N/A, N/A	N/A, N/A, N/A	0.84	-	LP	PM2, PP3_mod, PP1_str	51	no	AD	no	postlingual progressive moderate	yes/ many affected relatives HET	yes
		11:76900483	c.3598G>A	p.(Gly1200Ser)	exon 28	HET	0.000001, N/A	N/A, N/A, rs1016139683	0.866	-	VUS	PM2, PP3_mod	55	no	N/A	yes	postlingual progressive moderate-profound	yes/ affected sister HET	yes
MYO15A	DFNB3 #600316	17:18058028	c.8183G>A	p.(Arg2728His)	exon 45	HET	0.0001854, N/A	P/LP, LP, rs184435771	0.869	31579092 30622556 23767834 21917145	LP	PM2_Sup, PM3, PP3_mod, PP1, PM5	20	no	AR	no	postlingual progressive profound	affected brother/ likely resolved (mother hetero exon45)	yes
NM_016239.4	Definitive NSHL-AR	17:18022876	c.762C>G	p.(Tyr254*)	exon 2	HET	N/A, N/A	P, N/A, N/A	-	-	LP	PVS1, PM2, PM3_sup
		17:18042234	c.5117G>T	p.(Gly1706Val)	exon 18	HET	N/A, N/A	N/A, P, N/A	0.991	26346818 23967202	LP	PM2, PP3_str	49	no	AR/AD	no	prelingual stable profound	yes/ affected mother HET	yes
		17:18049214	c.6302T>C	p.(Leu2101Pro)	exon 30	HET	0.00003934, 0.000427	LP/U, U, rs201908493	0.854	34837038 35440622	LP	PM2_sup, PM3_str, PP3_mod						yes/ affected father HET
		17:18051351	c.6518C>T	p.(Ser2173Phe)	exon 31	HOM	N/A, N/A	N/A, N/A, N/A	0.85	35440622	LP	PM2, PP3_mod, PM3	64	no	AR	yes	prelingual stable severe-profound	yes / parents HET	yes
		17:18024561	c.2447G>A	p.(Arg816Gln)	exon 2	HET	N/A, N/A	N/A, N/A	0.37	-	VUS	PM2	69	light-blue eyes - hypochromic?	AR	yes	prelingual stable profound	yes/-	candidate
		17:18034650	c.4136T>C	p.(Leu1379Pro)	exon 9	HET	N/A, 0.000821	N/A, VUS, rs941346009	0.88		VUS	PM2, PP3_mod
CDH23	DFNB12 #601386	10:73492049	c.4021G>A	p.(Asp1341Asn)	exon 32	HET	0.0004,N/A	P/LP,N/A, rs121908351	0.73	12522556 19683999	LP	PS4_str, PM2_mod, PP3_sup	10	learning difficulties	AR	no	prelingual profound	yes/?	candidate
NM_022124.6	USH1DF #601067	10:73468926	c.3178C>T	p.(Arg1060Trp)	exon 27	HET	0.0005,0.0025	U, N/A, rs201536811	0.55	21738395 19683999	VUS	PM2_supp
	Definitive NSHL-AR Usher S. 1 -AR	10:73485279	c.3579+2T>C	-	intron 3	HET	N/A, N/A	P/LP, N/A, rs1385831846	0.8	-	LP	PVS1, PM2	32	no (normal ophthalmological exam)	AR	no	prelingual stable moderate-profound	yes/ parents HET	yes
		10:73569588	c.8734G>A	p. (Gly2912Ser)	exon 61	HET	0.000004, N/A	U, LP, rs1381655860	0.851	22899989 25963016	LP	PM2_sup, PM3_sup, PP3_mod, PP1_mod
		10:73571511	c.9319+1G>C	-	intron 65	HET	N/A, N/A	P, N/A, rs2133003145	0.8	31755791	LP	PVS1, PM2, PM3_sup	52	RP	n.a.	no	prelingual stable severe-profound	no/ mother HET	yes
		10:73485279	c.3579+2T>C	-	intron 30	HET	N/A, N/A	P/LP, N/A, rs1385831846	0.8	-	LP	PVS1, PM2
KCNQ4	DFNA2A #600101	1:41303984-41327799	NC_000001.10:g.4132779_41303984dup (EX14 dup)	-	exon 14	HET	N/A, N/A	N/A, N/A, N/A	-	-	VUS	[0.3] 1A, 2K, 2L, 3A	3	no	AR/AD	yes	postlingual progressive profound	?/-	candidate
NM_004700.4	Definitive NSHL-AD	1:41285111-41285113	c.806_808del	p.(Ser269del)	exon 5	HET	N/A, N/A	P, LP, rs797044966	0.853	23443030 23399560	P	PS3_sup, PS4_mod, PM2, PM4, PM1	7	no	AR	no	postlingual progressive profound	yes/ 2 unaffected sisters not carriers	yes
		1:41284345	c.701A>T	p.(His234Leu)	exon 4	HET	N/A, N/A	P, P, N/A	0.871	27081546	LP	PS4_sup, PP3_mod, PM2, PM5	53	no	N/A	no	postlingual progressive mild-moderate	-/-	candidate*
GSDME	DFNA5 #600994	7:24746008-24746010	c.991-15_991-13del	-	intron 7	HET	N/A, N/A	P, P, rs727505273	0.04	36350814 38297846 32486382 24506266 19911014	P	PP1_mod, PS3_sup, PS4, PM2	25	no	AD	no	postlingual progressive profound	yes/ -	yes
NM_001127453.2	Definitive NSHL-AD												38	no	AD	no	postlingual progressive profound	yes/ -	yes
		7:24742405	c.1231C>T	p.(Gln411*)	exon 9	HET	0.000032, N/A	N/A, VUS, rs11539305	-	-	VUS	PM2_sup, PVS1_str	89	no	AR	yes	postlingual progressive profound	yes/ -	candidate
CLDN14	DFNB29 #614035	21:37833703	c.291C>A	p.(Cys97*)	exon 3	HOM	0.000016, N/A	N/A, P, rs767108790	-	-	LP	PVS1_str, PM2_sup, PM3_sup	34	no	AR	yes	prenligual stable severe-profound	affected brother HOMO	yes
NM_001146079.2	Definitive NSHL-AR	21:37833506	c.488C>T	p.(Ala163Val)	exon 3	HOM	0.000317, N/A	P/LP, P, rs143797113	0.853	27838790 23991001 26969326	LP	PM1, PM2_sup, PM3, PP3_mod	2	no	AR	yes	postlingual progressive profound	yes/ -	yes
LRTOMT	DFNB63 #611451	11:71817140	c.242G>A	p.(Arg81Gln)	exon 7	HOM	0.000026, N/A	P, P, rs137853185	0.716	23053991 30730013 34514748	LP	PM2_sup, PM3_str, PP3, PP1	29	no	AR	yes	prelingual stable severe-profound	yes/ -	yes
NM_001145308.5	Definitive NSHL-AR	11:71817260	c.358+4A>C	-	intron 5	HOM	0.000045, N/A	LP/P, LP, rs545947177	0.799	18953341 17211611	LP	PS3_sup, PM2_sup, PM3, PP3 PP1	23	no	AR	yes	prelingual stable profound	no/ unaffected mother HET	yes
MYO6	DFNA22 #606346 DFNB37 #607821	6:76623781-76633423	NC_000006.11:g.76623781_76633423del (EX34-EX35E del hetero)	-	exon 34-exon 35	HET	N/A, N/A	N/A, N/A, N/A	-	-	LP	[0.9] 1A, 2D, 2B 3A	72	no	AD	no	postlingual progressive	yes/ -	yes
NM_004999.4	Definitive NSHL-AD	6:76570751-76570752	c.1485_1486insGA	p.(Tyr496Aspfs*7)	exon 15	HET	N/A, N/A	N/A, N/A, N/A	-	-	LP	PVS1, PM2	82	no	AD	no	postlingual progressive severe-profound	yes/ -	yes
OTOGL	DFNB84B #614944	12:80770908	c.6787C>T	p.(Arg2263*)	exon 57	HET	0.000029, N/A	N/A, U, rs1222716200	-	-	LP	PVS1, PM2_sup, PM3_sup	88	no	AR	no	postlingual progressive	yes/ -	yes
NM_001378609.3	Definitive NSHL-AR	12:80729863	c.4543C>T	p.(Arg1515*)	exon 39	HET	0.000041, 0.002135	P/LP, U, rs758437499	-	-	LP	PVS1, PM2_sup
		12:80729863	c.4543C>T	p.(Arg1515*)	exon 39	HET	0.000038, 0.002135	P/LP, U, rs758437499	-	-	LP	PVS1, PM2_sup	92	no	AR	no	prelingual progressive moderate	yes/ -	yes
		12:80750699	c.6019+5G>A	-	intron 48	HET	0.00021, N/A	LP/U, U, rs368712763	0.8	23122586 36633841 26969326	LP	PM3_str, PP3_mod, PM2_sup
P2RX2	DFNA41 #608224	12:133198121	c.1057G>A	p.(Gly353Arg)	exon 8	HET	0.000018, N/A	P, U, rs202138002	0.85	24211385 27252659 29180951 31636191	LP	PS4_sup, PS1, PM2_sup, PP1, PP3_mod	40	no	AD	no	postlingual progressive profound	yes/ -	yes
NM_170682.4	Moderate NSHL-AD												41	no	AD	no	postlingual progressive moderate-severe	yes/ affected niece HET	yes
TMC1	DFNA36 #606705	9:75445412	c.2175delA	p.(Ala726Argfs*9)	exon 22	HOM	N/A, N/A	N/A, N/A, N/A	0.01	-	LP	PVS1, PM2	16	no	AR	yes	prelingual stable profound	yes/-	yes
NM_138691.3	DFNB7 #600974	9:75431125	c.1762T>C	p.(Trp588Arg)	exon 19	HOM	0.000008, N/A	U, U, rs766228632	0.84	-	VUS	PM2, PP3_mod	24	no	AR	yes	prelingual stable severe-profound	no/ unaffected parents HET	yes
	Definitive NSHL-AD/AR	9:75431129	c.1763+3A>G	-	intron 1	HET	0.00076, N/A	P/LP, P, rs370898981	0.8	21252500 35407445	LP	PM2_sup, PM3, PP1, PP3_mod	26	Multidirectional nystagmus, congenital cataract, and amblyopia; intellectual disability, diabetes, pancreactic insuffciency	AR	no	prelingual profound	yes/-	inconclusive#
MYH9	MATINS #155100	22:36681312	c.5338C>T	p.(Arg1780Trp)	exon 38	HET	0.000071, N/A	U, N/A, rs527571090	0.71	-	VUS	PM2_sup, PP3	53	described above*
NM_002473.6	DFNA17 #603622	22:36697704	c.2507C>T	p.(Pro836Leu)	exon 21	HET	N/A, N/A	P/LP/U, LP, rs1603483077	0.99	31562665 28000701	LP	PM2, PP3_str, PS4_sup	63	no	AR	no	postlingual progressive moderate-profound	yes/ -	candidate
	Definitive Macrothrombocytopenia and granulocyte inclusions with or without nephritis or sensorineural hearing loss (AD)	22:36702021	c.2114G>A	p.(Arg705His)	exon 17	HET	N/A, N/A	P/LP, P, rs80338828	0.852	24890873 20416459 11023810 25505834	P	PS4, PM2, PP3,_mod, PP1_mod	78	no	AD	no	postlingual progressive severe-profound	yes/ affected father HET	yes
WFS1	DFNA6/14/38 #600965	4:6303573	c.2051C>T	p.(Ala684Val)	exon 8	HET	N/A, N/A	P, P, rs387906930	0.869	21538838 37041640 32567228 22238590	LP	PP3, PS3_sup, PS4_mod, PM2	87	no	AR	no	prelingual stable profound	yes/ yes	yes
NM_006005.3	WFSL #614296 WFS1 #222300	4:6303463	c.1941C>A	p.(Cys647Ter)	exon 8	HET	0.000001, N/A	P, P, rs1261149781	-	19042979, 28492532, 35472603, 36208030	LP	PVS1_str, PM2_sup, PM3_sup	5	no	AR	yes	postlingual progressive profound	yes/-	inconclusive - monoalelic
	Definitive Wolfram-Like S.-AD Wolfram S.-AR	4:6303353	c.1831C>T	p.(Arg611Cys)	exon 8	HET	0.000145, 0.000427	U, P, rs144993516	0.709	29529044 29563951	VUS	PM2_sup, PP3_sup	68	no	AD/AR	yes	postlingual progressive moderate	yes/ -	candidate*
PEX6	HMLR2 #616617 PBD4A #614862 PBD4B #614863	6:42936166	c.1550G>C	p.(Arg517Pro)	exon 7	HOM	N/A, N/A	U, U, rs371782808	0.856	-	LP	PM2, PM3_sup, PP3_mod, PP1_sup	45	Follow up at age 10: tooth malformation and general learning difficulties	AR	yes	prelingual stable moderate-profound	yes/ affected cousin HOMO	yes#
NM_000287.4	Definitive Peroxisome Biogenesis Disorder (AR) - SHL	6:42935188	c.1802G>A	p.(Arg601Gln)	exon 8	HET	0.002956, 0.00854	P/LP/U/LB/B, P, rs34324426	0.858	27302843 19105186 29676688 25079577	VUS	PM2_sup, PM3_str, PP3_mod	99	Non-syndromic up to 9yo	AR	no	prelingual progressive severe-profound	yes/ unaffected parents carriers of each variant	inconclusive
		6:42934346	c.2011G>A	p.(Gly671Ser)	exon 10	HET	0.000011, 0.000821	U, N/A, rs776805570	0.717	-	VUS	PM2_sup, PP3
USH1C	USHIC #276904 DFNB18A #602092	11:17552780	c.308G>A	p.(Arg103His)	exon 4	HOM	0.000011, N/A	P/LP/U, P, rs397514500	0.64	21569298 21487335 16679490 20142502 22135276	LP	PS3_sup, PM2, PM3_str, PP1	21	no	AR	no	prelingual stable profound	yes/-	yes
NM_153676.4	Definitive Usher S. 1-AR Limited NSHL-AR	11:17548590	c.497-3C>A	-	intron 5	HOM	0.000025, 0.000917	U, U, rs958295779	0.797	-	VUS	PM2_sup, PP3	95	no	AR	no	prelingual progressive profound	yes/-	candidate
ACTG1 NM_001614.5	DFNA20/26 #604717 Definitive NSHL-AD, Baraitser-winter S. 2 AD	17:79478095	c.842C>G	p.(Ser281Cys)	exon 5	HET	N/A, N/A	U, N/A, rs2143775658	0.841	-	LP	PM2, PP3_mod, PP1_mod	14	no	AD	no	postlingual progressive profound	4 affected relatives HET	yes
BSND NM_057176.3	BARTS4A #602522 Definitive Bartter syndrome type 4A-AR	1:55464998	c.139G>A	p.(Gly47Arg)	exon 1	HOM	0.0001, N/A	P, P, rs74315289	0.57	11734858 12574213 16328537 18776122 21865213 26537508	LP	PS3_sup, PM2_sup, PM3_str, PP1	43	Polyhydramnios in pregnancy	AR	no	prelingual progressive profound	affected brother HOMO parents HET	yes#
CLRN1 NM_001195794.1	USH3A #276902 Definitive Usher S. 3-AR	3:150690307	c.189C>A	p.(Tyr63*)	exon 1	HOM	0.000014, N/A	P, P, rs111033267	-	12080385 24596593 15521980	P	PVS1, PM2_sup, PM3	47	RP at 10-12 y	AR	yes	prelingual stable profound	no	yes
EPS8	DFNB102 #615974	12:15811471	c.986T>C	p.(Leu329Pro)	exon 11	HET	0.000025, N/A	U, U, rs79739141	0.28	-	VUS	PM2_sup	62	no, normal ophthalmological exam	AR	no	prelingual stable moderate	yes/-	yes
NM_004447.6	Moderate NSHL-AR	12:15822767	c.205-8A>G	-	intron 4	HET	0.000032, N/A	U, P, rs180899529	0.8	30303587	VUS	PM2_sup, PP3_sup, PM3
EYA4 NM_004100.5	DFNA10 #601316 Definitive NSHL-AD	6:133769282	c.242G>A	p.(Trp81*)	exon 5	HET	N/A, 0.000821	P, N/A, rs922202185	-		LP	PVS1, PM2_sup, PS4_sup	97	no	AD	no	postlingual progressive	yes/ unaffected daughter not carrier; affected sister HET	yes
EYA1 NM_000503.6	#166780 #113650 #602588 Definitive BOR S.-AD	8:72127644-72127661	c.1558_1575del	p.(Val520_Asn525del)	exon 16	HET	N/A, N/A	N/A, N/A, N/A	-	-	VUS	PM2, PM4, PP4	6	Branchial cleft fistulas on neck and ears	AD	no	postlingual progressive profound	three affected children	yes
MITF NM_000248.3	WS2A #193510 TADS #103500 COMMAD #617306 Definitive Waardenburg S. 2-AD	3:69986974-69998319	NC_000003.11:g.69986974_69998319del (EX2-EX5 del )	-	exon 2-exon 5	HET	N/A, N/A	N/A, N/A, N/A	-	-	P	[1] 1A, 2E, 2B, 3A, 4E	83	hypochromic blue eyes, white forelock, facial leukoderma	AD	no	prelingual stable profound	yes/ -	yes
MPZL2 NM_005797.3	DFNB111 #618145 Strong NSHL-AR	11:118133651	c.220C>T	p.(Gln74*)	exon 2	HOM	0.000397, N/A	P, B, rs146689036	-	37390746 38254107 35734045	P	PVS1, PM3, PM2_sup	42	no	AD	yes	postlingual progressive profound	yes/ -	yes
OTOF NM_194248.3	AUNB1 #601071 DFNB9 #601071 Definitive NSHL-AR	2:26702193	c.2153G>A	p.(Trp718*)	exon 18	HOM	0.000032, N/A	P, P, rs111033383	-	-	P	PVS1, PM2_sup, PM3_str	79	no	AR	yes	prelingual moderate-profound	affected brother	yes
PAX3 NM_181458.4	WS1 #193500 CDHS #122880 WS3 #148820 Definitive Waardenburg S. 1-AD	2:223163238-223163252	c.83_85+12delinsTA	-	exon 1-intron 1	HET	N/A, N/A	N/A, N/A, N/A	-	-	P	PVS1, PM2, PP4	94	pigmentation disorders (hair, iris, skin), facial dimorphisms	AD	no	prelingual stable profound	yes/ 2 affected relatives HET	yes
PCDH15 NM_033056.4	USHIF #602083 DFNB23 #609533 USHIDF Digenic #601067 Definitive Usher S. 1-AR Limited NSHL-AR	10:5607717	c.733C>T	p.(Arg245*)	exon 8	HOM	0.000202, N/A	P, P, rs111033260	-	15028842 34751129 37312453	P	PVS1, PM3, PM2_sup	28	RP	AR	yes	prelingual stable profound	no/ parents HET	yes
PTPRQ	DFNA73 #617663 DFNB84A #613391	12:80878386	c.1359+2T>C	-	intron 14-exon 15	HET	0.000176, N/A	P/LP, P, rs377572771	-	-	LP	PM3, PVS1, PM2_sup	86	no	AR	no	postlingual progressive moderate-profound	yes/ unaffected sister not carrier	yes
NM_001145026.2	Definitive NSHL-AR	12:81004376-81004377	c.4891G>TA	p.(Glu1631*)	exon 33	HET	N/A, N/A	N/A, N/A, N/A	-	-	LP	PVS1, PM2
		12:80904165	c.2621C>A	p.(Ser874*)	exon 15	HET	0.000013, N/A	LP, N/A, rs948217913	-	-	LP	PVS1, PM2	27	no	AR	no	postlingual progressive profound	yes/-	inconclusive#
RDX NM_002906.4	DFNB24 #611022 Definitive NSHL-AR	11:110108391	c.1091-14C>G	-	intron 10	HOM	N/A, N/A	N/A, N/A, N/A	0.78	-	VUS	PM2, PP3, PP1	1	no	AR	no	prelingual, severe-profound, stable	yes/ affected brother HOMO	yes
TMPRSS3 NM_001256317.3	DFNB8 #601072 Definitive NSHL-AR	21:43796661	c.1183G>C	p.(.Asp395His)	exon 11	HOM	0.000004, N/A	LP/U, U, rs111033537	0.859	-	VUS	PM2, PM3_sup, PP3_mod	19	no	AR	yes	prelingual profound	-/-	yes
USH2A	USHIIA #276901	1:216496899	c.1467delT	p.(His490Metfs*101)	exon 8	HET	N/A, N/A	P, N/A, rs1371262635	0.01	-	LP	PVS1, PM2	17	RP	AD	no	postlingual progressive	mother with RP/ -	yes
NM_206933.4	Definitive Usher Syndrome 2 (AR)	1:216390723	c.3157+6T>C	-	intron 15	HET	N/A, N/A	N/A, N/A, rs952449338	0.77	-	VUS	PM2, PP3, PM3_sup, PP4_sup
		1:216420460	c.2276G>T	p.(Cys759Phe)	exon 13	HET	0.000968, 0.001642	P, VUS, rs80338902	0.87		VUS	PM2_sup, PP3, PM3	36	Cataracts, Retinitis Pigmentosa, and Hypogonadism	AR	no	postlingual progressive	yes/-	incoclusive - monoallelic
HARS2	PRLTS2 #614926	5:140077641	c.1439G>A	p.(Arg480His)	exon 12	HET	0.000074, 0.000824	P, LP, rs200089613	0.875	31827252	LP	PM2_sup, PM3_str, PP1, PP3_mod	90	no	AR	no	postlingual progressive profound	yes/ unaffected mother HET	candidate
NM_012208.4	Limited Perrault S.2-AR	5:140073852	c.386G>A	p.(Arg129His)	exon 4	HET	0.000025, 0.000821	N/A, U, rs151312766	0.724	-	VUS	PM2_sup, PP3, PM3_sup						yes/ mother not carrier
DNMT1 NM_001130823.3	ADCADN #604121 HSN1E #614116 Definitive Cerebellar ataxia, deafness, narcolepsy-AD	19:10251513-10251514	c.3458_3466dup	p.(Leu1155_Arg1156insProLysLeu)	exon 32	HET	0.000004, N/A	U, U, rs1449036579	-	-	VUS	PM2, PM4	48	cognitive and motor development delay, infantile paralysis, chronic kidney disease	AR	no	postlingual progressive profound	affected brother with prelingual HL/ -	candidate
KARS1 NM_001130089.2	LEPID #619147 DEAPLE #619196 DFNB89 #613916 Limited NSHL-AR	16:75663371	c.1577C>T	p.(Ala526Val)	exon 13	HOM	0.000032, N/A	P/LP/U, P, rs1415687857	0.856	28496994 33260297 34172899	VUS	PM2_sup, PM3_str, PP1, PP3_mod	76	neuro-psychomotor developmental delay, facial dimorphisms, hypotonia, cyanosis	AR	yes	prelingual stable severe-profound	-/-	candidate
KITLG NM_000899.4	DFNA69 #616697 WS2F #619947 Limited NSHL-AD	12:88510811-88974055	NC_000012.11(NM_181783.4):c.-25482_*384629del (EX1-EX10 del)	-	exon 1-exon 10	HET	N/A, N/A	N/A, N/A, N/A	-	-	VUS	[0.68] 1A, 2B, 2C, 3A	67	no	AD	no	postlingual progressive mild-moderate	affected mother/ -	candidate
LOXHD1	DFNB77 #613079	18:44104707-44104709	c.4702_4704del	p.(Lys1568del)	exon 30	HET	N/A, N/A	N/A, N/A, rs1416298510	0.01	-	VUS	PM2, PM4	44	no	AR	no	postlingual progressive moderate-profound	affected mother/ -	candidate
NM_001384474.1	Definitive NSHL-AR	18:44121796	c.3856G>A	p.(Gly1286Arg)	exon 25	HET	0.000019, N/A	U, U, rs1011743705	0.58	-	VUS	PM2_sup
MYH14	DFNA4A #600652	19:50774764	c.3133delC	p.(Leu1045Cysfs*11)	exon 25	HET	N/A, N/A	N/A, N/A, N/A	0.01	-	LP	PVS1, PM2	18	no	AR	no	prelingual progressive profound	yes/ -	candidate
NM_001145809.1	Moderate NSHL-AD	19:50805054	c.5606G>T	p.(Arg1869Leu)	exon 40	HET	N/A, N/A	N/A, N/A, N/A	0.58	-	VUS	PM2	37	no	AD	no	postlingual progressive profound	yes/ -	candidate
TNC NM_002160.4	DFNA56 #615629 Limited NSHL-AD	9:117846613	c.2006G>A	p.(Arg669His)	exon 4	HET	0.000042, N/A	U, U/, rs140818796	0.43	-	VUS	PM2_sup	68	described above*
GPRASP2 NM_001004051.4	DFNX7 # 301018 not curated	X:101971103-101971104	c.1307_1330dup	p.(Ser443_Glu444insGlyGluGluAlaLy...)	exon 5	HEMI	0, N/A	N/A, N/A, N/A	-	-	VUS	PM2	91	no	AD	no	prelingual stable profound	yes/-	candidate
GJB2	DFNB1A # 220290 DFNA3A # 601544	13:20189546	c.35del	p.(Gly12Valfs*2)	exon 2	HET	0.00705, 0.009821	P, P, rs80338939	-	34652575	P	PVS1, PM3_vstr, PP1_vstr	26	described above#
NM_004004.6	VOWNKL # 124500 BAPS # 149200												27	described above#
	Keratoderma palmoplantar with deafness	13:20763612	c.109G>A	p.(Val37Ile)	exon 2	HET	0.007556, 0.003284	P, P, rs72474224	0.703	34652575	P	PM2_sup, PP1_str, PM3_str, PP3	43	described above#
	Definitive for NSHL												45	described above#
TECTA NM_005422.4	DFNA12 # 601543 DFNB21 # 603629 Definitive for NSHL	11:120998907	c.2221A>T	p.(Lys741*)	exon 8	HET	N/A, N/A	N/A, N/A, N/A	-	-	LP	PM2, PVS1_str	71	no	AR		prelingual stable moderate	yes/-	inconclusive - monoalelic
ADGRV1 NM_032119.4	Usher syndrome type 2C # 605472, Definitive for Usher S., Disputed for NSHL	5:89939676	c.2612delG	p.(Gly871Glufs*8)	exon 14	HET	0.000008, N/A	P, P, rs983340336	-	-	LP	PM2, PVS1_str	54	no	AD		postlingual mild-moderate	yes/-	inconclusive - monoalelic
